# Supplementary material for: A shared genetic basis of mimicry across swallowtail butterflies points to ancestral co-option of doublesex
Source: Nat Commun. 2020 Jan 3;11:6. doi: 10.1038/s41467-019-13859-y (PMC6941989; doi:10.1038/s41467-019-13859-y)
Supplement: Supplementary file 4 — Supplementary Data 1 [file 41467_2019_13859_MOESM4_ESM.xlsx]

## Sheet: Sheet1
Sample	Species	Morph	Origin	Raw reads (Gb)	Mean Depth	Accession number
Pae 7	P. aegeus	Dark	Queensland, Australia	171.2	70.17	SAMN13265007
Pae8	P. aegeus	Dark	Queensland, Australia	70.69	28.97	SAMN13265008
Pae9	P. aegeus	Dark	Queensland, Australia	93.08	38.15	SAMN13265009
Pae12	P. aegeus	Dark	Queensland, Australia	101.22	41.49	SAMN13265010
Pae20	P. aegeus	Dark	Queensland, Australia	118.37	48.51	SAMN13265011
Pae21	P. aegeus	Dark	Queensland, Australia	116.94	47.92	SAMN13265012
Pae22	P. aegeus	Dark	Queensland, Australia	111.06	45.52	SAMN13265013
Pae23	P. aegeus	Dark	Queensland, Australia	114.4	46.88	SAMN13265014
Pae14	P. aegeus	Light	Iron Range, Queensland, Australia	157.9	64.71	SAMN13265015
Pae15	P. aegeus	Light	Iron Range, Queensland, Australia	136.44	55.92	SAMN13265016
Pae16	P. aegeus	Light	Iron Range, Queensland, Australia	145.69	59.71	SAMN13265017
Pae17	P. aegeus	Light	Iron Range, Queensland, Australia	109.06	44.7	SAMN13265018
Palc	P. alcmenor	-	Yunnan, China	90	36.89	SAMN13265019
Pam1	P. ambrax	-	Australia	107.9	44.2246	SAMN13265020
Pam2	P. ambrax	-	Australia	128.07	52.4916	SAMN13265021
Pam3	P. ambrax	-	Australia	118.08	48.397	SAMN13265022
Pam4	P. ambrax	-	Australia	110.44	45.2656	SAMN13265023
Pam5	P. ambrax	-	Australia	151.76	62.2013	SAMN13265024
Pas4	P. ascalaphus	-	Sulawesi, Indonesia	83.93	34.4	SAMN13265025
Pas5	P. ascalaphus	-	Sulawesi, Indonesia	119.95	49.16	SAMN13265026
Pas1	P. ascalaphus	-	Sulawesi, Indonesia	161.59	66.23	SAMN13265027
Pas3	P. ascalaphus	-	Sulawesi, Indonesia	129.49	53.07	SAMN13265028
Pas6	P. ascalaphus	-	Sulawesi, Indonesia	140.93	57.76	SAMN13265029
Pboo	P. bootes	-	Sichuan, China	125.08	51.26	SAMN13265030
Pcas1	P. castor	-	Yunnan, China	118.45	48.55	SAMN13265031
Pcas2	P. castor	-	Yunnan, China	125.1	51.27	SAMN13265032
Pgam1	P. gambrisius	-	Seram, Indonesia	126.08	51.67	SAMN13265033
Pgam2	P. gambrisius	-	Seram, Indonesia	75.95	31.13	SAMN13265034
Pgam3	P. gambrisius	-	Seram, Indonesia	146.02	59.84	SAMN13265035
Pis1	P. iswara	-	Lingga, Indonesia	124.84	51.16	SAMN13265036
Pmac1	P. macilentus	-	South Korea	127.97	52.45	SAMN13265037
N1	P. memnon	Band	Phrae, Thailand	103.56	42.44	SAMN13265038
N10	P. memnon	Band	Phrae, Thailand	208.83	85.58	SAMN13265039
N2	P. memnon	Band	Phrae, Thailand	105.04	43.05	SAMN13265040
N233	P. memnon	Band	Thailand	103.26	42.32	SAMN13265041
N234	P. memnon	Band	Thailand	100.69	41.27	SAMN13265042
N3	P. memnon	Band	Phrae, Thailand	116.42	47.72	SAMN13265043
N4	P. memnon	Band	Phrae, Thailand	96.57	39.58	SAMN13265044
N5	P. memnon	Band	Phrae, Thailand	113.97	46.71	SAMN13265045
N500	P. memnon	Band	Thailand	101.56	41.62	SAMN13265046
N502	P. memnon	Band	Thailand	105.59	43.27	SAMN13265047
N503	P. memnon	Band	Thailand	100	40.98	SAMN13265048
N505	P. memnon	Band	Thailand	100.74	41.29	SAMN13265049
N506	P. memnon	Band	Thailand	99.16	40.64	SAMN13265050
N507	P. memnon	Band	Thailand	101.25	41.5	SAMN13265051
N508	P. memnon	Band	Thailand	101.6	41.64	SAMN13265052
N510	P. memnon	Band	Thailand	99.57	40.81	SAMN13265053
N511	P. memnon	Band	Thailand	99.67	40.85	SAMN13265054
N512	P. memnon	Band	Thailand	104.61	42.87	SAMN13265055
N6	P. memnon	Band	Phrae, Thailand	114.66	46.99	SAMN13265056
N8	P. memnon	Band	Phrae, Thailand	231.99	95.08	SAMN13265057
N9	P. memnon	Band	Phrae, Thailand	291.28	119.38	SAMN13265058
N205	P. memnon	Patch	Thailand	103.03	42.23	SAMN13265059
N207	P. memnon	Patch	Thailand	107.4	44.01	SAMN13265060
N209	P. memnon	Patch	Thailand	175.9	72.09	SAMN13265061
N210	P. memnon	Patch	Thailand	112.61	46.15	SAMN13265062
N211	P. memnon	Patch	Thailand	98.32	40.29	SAMN13265063
N215	P. memnon	Patch	Thailand	100.82	41.32	SAMN13265064
N221	P. memnon	Patch	Thailand	103.8	42.54	SAMN13265065
N222	P. memnon	Patch	Thailand	102.37	41.96	SAMN13265066
N224	P. memnon	Patch	Thailand	122.02	50.01	SAMN13265067
P1	P. nephelus	-	Thailand	98.58	40.4031	SAMN13332319
P2	P. nephelus	-	Thailand	102	41.8048	SAMN13332320
P3	P. nephelus	-	Thailand	166.29	68.1541	SAMN13332321
P4	P. nephelus	-	Thailand	113.13	46.3664	SAMN13332322
P5	P. nephelus	-	Thailand	107.08	43.8868	SAMN13332323
P6	P. nephelus	-	Thailand	100.67	41.2597	SAMN13332324
P7	P. nephelus	-	Thailand	102.23	41.8991	SAMN13332325
P8	P. nephelus	-	Thailand	108.33	44.3991	SAMN13332326
P9	P. nephelus	-	Thailand	101.26	41.5015	SAMN13332327
P10	P. nephelus	-	Thailand	107.8	44.1819	SAMN13332328
Poe	P. oenomaus	-	Seram, Indonesia	120.32	49.31	SAMN13265068
Poe1	P. oenomaus	-	Seram, Indonesia	134.77	55.23	SAMN13265069
Poe2	P. oenomaus	-	Seram, Indonesia	136.43	55.91	SAMN13265070
Ppm1	P. polymnestor	-	Gurutalawa, Sri Lanka	113.42	46.48	SAMN13265071
Ppm2	P. polymnestor	-	Gurutalawa, Sri Lanka	139.87	57.32	SAMN13265072
Ppm3	P. polymnestor	-	Gurutalawa, Sri Lanka	126.03	51.65	SAMN13265073
Polytes1	P. polytes	Mimetic	-	28.55	11.7	SRR1118145
Polytes2	P. polytes	Mimetic	-	28.68	11.76	SRR1118150
Polytes3	P. polytes	Mimetic	-	27.99	11.47	SRR1118152
Cyrus1	P. polytes	Non-mimetic	-	29.63	12.14	SRR1111718
Cyrus2	P. polytes	Non-mimetic	-	30.47	12.49	SRR1112070
Cyrus3	P. polytes	Non-mimetic	-	33	13.52	SRR1112619
Ppro1	P. protenor	-	Guangxi, China	123.41	50.58	SAMN13265074
Ppro2	P. protenor	-	Guangxi, China	115.65	47.4	SAMN13265075
Ppro3	P. protenor	-	Guangxi, China	116.63	47.8	SAMN13265076
Ppro4	P. protenor	-	Guangxi, China	116.66	47.81	SAMN13265077
Ppro5	P. protenor	-	Guangxi, China	118.66	48.63	SAMN13265078
Ppro6	P. protenor	-	Yunnan, China	119.61	49.02	SAMN13265079
Ppro7	P. protenor	-	Yunnan, China	126.18	51.72	SAMN13265080
MKDP100	P. rumanzovia	Blended	Philippines	28.18	11.55	SAMN13265081
MKDP101	P. rumanzovia	Blended	Philippines	32.66	13.38	SAMN13265082
MKDP102	P. rumanzovia	Blended	Philippines	26.54	10.88	SAMN13265083
MKDP20	P. rumanzovia	Blended	Philippines	127.53	52.26	SAMN13265084
MKDP21	P. rumanzovia	Blended	Philippines	127.16	52.11	SAMN13265085
MKDP22	P. rumanzovia	Blended	Philippines	116.62	47.8	SAMN13265086
MKDP23	P. rumanzovia	Blended	Philippines	125.09	51.26	SAMN13265087
MKDP24	P. rumanzovia	Blended	Philippines	122.28	50.11	SAMN13265088
MKDP25	P. rumanzovia	Blended	Philippines	128.83	52.8	SAMN13265089
MKDP27	P. rumanzovia	Blended	Philippines	111.98	45.89	SAMN13265090
MKDP63	P. rumanzovia	Blended	Philippines	35.43	14.52	SAMN13265091
MKDP82	P. rumanzovia	Blended	Philippines	31.45	12.89	SAMN13265092
MKDP93	P. rumanzovia	Blended	Philippines	36.5	14.96	SAMN13265093
MKDP98	P. rumanzovia	Blended	Philippines	39.11	16.03	SAMN13265094
MKDP99	P. rumanzovia	Blended	Philippines	37.73	15.46	SAMN13265095
MKDP11	P. rumanzovia	Simple	Philippines	24.26	9.94	SAMN13265096
MKDP28	P. rumanzovia	Simple	Philippines	117.21	48.04	SAMN13265097
MKDP29	P. rumanzovia	Simple	Philippines	142.31	58.33	SAMN13265098
MKDP30	P. rumanzovia	Simple	Philippines	136.9	56.11	SAMN13265099
MKDP31	P. rumanzovia	Simple	Philippines	136.56	55.97	SAMN13265100
MKDP32	P. rumanzovia	Simple	Philippines	141	57.79	SAMN13265101
MKDP33	P. rumanzovia	Simple	Philippines	145	59.43	SAMN13265102
MKDP34	P. rumanzovia	Simple	Philippines	128.34	52.6	SAMN13265103
MKDP35	P. rumanzovia	Simple	Philippines	130.5	53.48	SAMN13265104
MKDP61	P. rumanzovia	Simple	Philippines	23.22	9.52	SAMN13265105
MKDP85	P. rumanzovia	Simple	Philippines	20.8	8.52	SAMN13265106
MKDP89	P. rumanzovia	Simple	Philippines	26.93	11.04	SAMN13265107
MKDP94	P. rumanzovia	Simple	Philippines	28.98	11.88	SAMN13265108
MKDP95	P. rumanzovia	Simple	Philippines	32.48	13.31	SAMN13265109
MKDP96	P. rumanzovia	Simple	Philippines	33.84	13.87	SAMN13265110
MKDP97	P. rumanzovia	Simple	Philippines	30.14	12.35	SAMN13265111
MKDP10	P. rumanzovia	White	Philippines	26.01	10.66	SAMN13265112
MKDP12	P. rumanzovia	White	Philippines	27.02	11.07	SAMN13265113
MKDP18	P. rumanzovia	White	Philippines	34.07	13.96	SAMN13265114
MKDP36	P. rumanzovia	White	Philippines	137.28	56.26	SAMN13265115
MKDP37	P. rumanzovia	White	Philippines	127.54	52.27	SAMN13265116
MKDP38	P. rumanzovia	White	Philippines	133.27	54.62	SAMN13265117
MKDP39	P. rumanzovia	White	Philippines	128.84	52.8	SAMN13265118
MKDP40	P. rumanzovia	White	Philippines	125.44	51.41	SAMN13265119
MKDP41	P. rumanzovia	White	Philippines	130.05	53.3	SAMN13265120
MKDP42	P. rumanzovia	White	Philippines	199.75	81.86	SAMN13265121
MKDP43	P. rumanzovia	White	Philippines	174.53	71.53	SAMN13265122
MKDP53	P. rumanzovia	White	Philippines	29.03	11.9	SAMN13265123
MKDP58	P. rumanzovia	White	Philippines	32.24	13.21	SAMN13265124
MKDP60	P. rumanzovia	White	Philippines	26.78	10.97	SAMN13265125
MKDP62	P. rumanzovia	White	Philippines	22.31	9.14	SAMN13265126
MKDP83	P. rumanzovia	White	Philippines	25.91	10.62	SAMN13265127
Psat1	P. sataspes	-	Sulawesi, Indonesia	125.96	51.62	SAMN13265128
Psat2	P. sataspes	-	Sulawesi, Indonesia	156.4	64.1	SAMN13265129
Psat3	P. sataspes	-	Sulawesi, Indonesia	137.8	56.47	SAMN13265130
Ptai1	P. taiwanus	-	Nantou, Taiwan	141.53	58	SAMN13265131
Pty1	P. tydeus	-	Morotai, Indonesia	109.14	44.73	SAMN13265132
Pty2	P. tydeus	-	Morotai, Indonesia	117.87	48.31	SAMN13265133
Pty3	P. tydeus	-	Morotai, Indonesia	105.58	43.27	SAMN13265134
Pty4	P. tydeus	-	Morotai, Indonesia	105.83	43.37	SAMN13265135
Pty5	P. tydeus	-	Morotai, Indonesia	110.86	45.44	SAMN13265136
Pty6	P. tydeus	-	Morotai, Indonesia	108.07	44.29	SAMN13265137
Pwoo1	P. woodfordi	-	Bougainville, Papua New Guinea	83.19	34.1	SAMN13265138
Pwoo2	P. woodfordi	-	Bougainville, Papua New Guinea	104.99	43.03	SAMN13265139
Pwoo3	P. woodfordi	-	Bougainville, Papua New Guinea	105.4	43.2	SAMN13265140
